# Supplementary material for: An Ultrastable Porous Polyhedral Oligomeric Silsesquioxane/Tetraphenylthiophene Hybrid as a High-Performance Electrode for Supercapacitors
Source: Molecules. 2022 Sep 22;27(19):6238. doi: 10.3390/molecules27196238 (PMC9572779; doi:10.3390/molecules27196238)
Supplement: Supplementary file 1 [file molecules-27-06238-s001.zip]

Archive with 1 entries (1 files):
- molecules-1909558-supplementary.pdf
